# Supplementary material for: Few-Shot Transfer Learning for Diabetes Risk Prediction Across Global Populations
Source: Medicina (Kaunas). 2025 Dec 19;62(1):7. doi: 10.3390/medicina62010007 (PMC12843261; doi:10.3390/medicina62010007)
Supplement: Supplementary file 1 [file medicina-62-00007-s001.zip]

Archive with 1 entries (1 files):
- medicina-3992237-supplementary.pdf
